# Supplementary material for: EA.hy926 Cells and HUVECs Share Similar Senescence Phenotypes but Respond Differently to the Senolytic Drug ABT-263
Source: Cells. 2022 Jun 21;11(13):1992. doi: 10.3390/cells11131992 (PMC9266052; doi:10.3390/cells11131992)
Supplement: Supplementary file 1 [file cells-11-01992-s001.zip]

Archive with 1 entries (1 files):
- cells-1751426-supplementary.pptx
